# Supplementary material for: Prospective phenotyping of CHAMP1 disorder indicates that coding mutations may not act through haploinsufficiency
Source: Hum Genet. 2023 Jul 16;142(9):1385–94. doi: 10.1007/s00439-023-02578-6 (PMC10449971; doi:10.1007/s00439-023-02578-6)
Supplement: Supplementary file 1 — Supplementary file1 (XLSX 11 KB) [file 439_2023_2578_MOESM1_ESM.xlsx]

## Sheet: Supplemental Table 1
Assessment	Domain	Mean	SD
Vineland-3	Composite	25	4.24
	Communication	20	0
	Daily Living Skills	25.5	7.78
	Socialization	28	5.66
	Receptive V scale	1	0
	Expressive V scale	1	0
	Written V scale	1	0
	Personal V scale	1	0
	Domestic V scale	3.5	0.71
	Community V scale	1.5	0.71
	Interpersonal V scale	1	0
	Play Leisure V scale	1	0
	Coping V scale	4.5	2.12
MCDI	Words Understood	261.5	24.75
	Words Produced	11	15.56
ABC	Irritability	14.5	7.78
	Social Withdrawal	13.5	14.85
	Stereotypy	7.5	4.95
	Hyperactivity	31	11.31
	Inappropriate Speech	2.5	2.12
Ring Chromosome 13 Results (n=2)

## Sheet: Supplemental Table 2
hg19 start	hg19 end
115045862	115103529
114931625	115096466
114893728	115093115
112624185	115106996
109368261	115106996
108503356	115103150
107498492	115169878
103386061	115091802
